# Supplementary material for: SARS-CoV-2 Genome Sequencing Methods Differ in Their Abilities To Detect Variants from Low-Viral-Load Samples
Source: J Clin Microbiol. 2021 Oct 19;59(11):e01046-21. doi: 10.1128/JCM.01046-21 (PMC8525559; doi:10.1128/JCM.01046-21)
Supplement: Supplemental file 7 — Table S4. Download JCM.01046-21-s0001.xlsx, XLSX file, 0.02 MB [file jcm.01046-21-s0001.xlsx]

## Sheet: Lam_supp
Isolate	Method	Dilution	consensus >10x depth	No. of Ns	total reads	AvgQual	Depth (x)	total_ivar_mapped	proper_pair_ivar	SRA accession	Modilifcation of method
NSW08_Culture_AR_3	Artic_v3	3	29773	92	1219876	36.1	5598	1220367	1214266	SRR14305648	Nil
NSW08_Culture_AR_4	Artic_v3	4	29593	275	1151516	36.1	5165	1150571	1146198	SRR14305647	Nil
NSW08_Culture_AR_5	Artic_v3	5	29237	621	1062248	36.1	4800	1058890	1054953	SRR14305618	Nil
NSW08_Culture_AR_6	Artic_v3	6	28271	1552	1008448	36.1	4482	997527	994089	SRR14305607	Nil
NSW08_Culture_AR_7	Artic_v3	7	27416	2402	1043920	36.1	4652	961055	957926	SRR14305596	Nil
NSW08_Culture_LA_3	LA	3	29844	48	970614	36.4	2371	972086	946002	SRR14305563	Nil
NSW08_Culture_LA_4	LA	4	26316	3509	507042	36.4	1229	502358	489849	SRR14305552	Nil
NSW08_Culture_LA_5	LA	5	23303	4674	414196	36.5	1009	401360	393473	SRR14305541	Nil
NSW08_Culture_LA_6	LA	6	4971	23838	676036	36.5	1619	524722	523895	SRR14305646	Nil
NSW08_Culture_LA_7	LA	7	0	28882	535570	36.4	1279	60	56	SRR14305635	Nil
NSW08_Culture_RVOP_3	RVOP	3	29858	44	965702	36.3	2287	270976	254112	SRR14305626	Nil
NSW08_Culture_RVOP_4	RVOP	4	29846	51	1389572	36.3	3267	198787	186440	SRR14305625	Nil
NSW08_Culture_RVOP_5	RVOP	5	26498	3390	2119660	36.3	4991	7762	7352	SRR14305624	Nil
NSW08_Culture_RVOP_6	RVOP	6	25379	4501	1964226	36.3	4604	58713	58169	SRR14305623	Nil
NSW08_Culture_RVOP_7	RVOP	7	12368	17496	1771174	36.3	4163	5181	5098	SRR14305622	Nil
NSW14_Culture_AR_3	Artic_v3	3	29661	204	1550018	36.1	6870	1549929	1544295	SRR14305621	Nil
NSW14_Culture_AR_4	Artic_v3	4	29545	354	1192828	36.1	5380	1190836	1186536	SRR14305620	Nil
NSW14_Culture_AR_5	Artic_v3	5	29348	502	1010464	36	4400	1006866	1004103	SRR14305619	Nil
NSW14_Culture_AR_6	Artic_v3	6	28428	1394	1391242	36.2	6010	1370565	1367184	SRR14305617	Nil
NSW14_Culture_AR_7	Artic_v3	7	22496	7000	242390	35.6	1093	228492	228005	SRR14305616	Nil
NSW14_Culture_LA_3	LA	3	29818	10	813020	36.5	1990	810909	799555	SRR14305613	Nil
NSW14_Culture_LA_4	LA	4	29817	5	487796	36.4	1186	479847	470799	SRR14305612	Nil
NSW14_Culture_LA_5	LA	5	22876	6955	386336	36.3	940	373071	372847	SRR14305611	Nil
NSW14_Culture_LA_6	LA	6	7629	20255	500384	36.5	1207	412355	412129	SRR14305610	Nil
NSW14_Culture_LA_7	LA	7	0	28962	650466	36.4	1572	125	112	SRR14305609	Nil
NSW14_Culture_RVOP_3	RVOP	3	29858	45	1196754	36.3	2836	358059	335297	SRR14305608	Nil
NSW14_Culture_RVOP_4	RVOP	4	29843	54	1139818	36.3	2687	63971	60256	SRR14305606	Nil
NSW14_Culture_RVOP_5	RVOP	5	29444	444	1131048	36.3	2659	15664	14824	SRR14305605	Nil
NSW14_Culture_RVOP_6	RVOP	6	16064	13811	1182276	36.3	2771	7063	6902	SRR14305604	Nil
NSW14_Culture_RVOP_7	RVOP	7	9555	20310	1099636	36.3	2584	4099	4064	SRR14305603	Nil
NSW155_Culture_AR_3	Artic_v3	3	29556	303	1297512	36.3	5312	1296560	1294272	SRR14305602	Nil
NSW155_Culture_AR_4	Artic_v3	4	29468	360	1208378	36.2	5411	1205497	1202569	SRR14305601	Nil
NSW155_Culture_AR_5	Artic_v3	5	28456	1408	1281710	36.1	5739	1275135	1271970	SRR14305600	Nil
NSW155_Culture_AR_6	Artic_v3	6	27728	2091	1232654	36.2	5502	1200751	1197894	SRR14305599	Nil
NSW155_Culture_AR_7	Artic_v3	7	22770	7084	904978	36	4067	689781	688805	SRR14305598	Nil
NSW155_Culture_LA_3	LA	3	29817	48	912084	36.5	2233	903027	890238	SRR14305594	Nil
NSW155_Culture_LA_4	LA	4	27967	1855	866168	36.6	2083	845774	844186	SRR14305593	Nil
NSW155_Culture_LA_5	LA	5	5002	24687	680544	36.5	1638	518622	518145	SRR14305592	Nil
NSW155_Culture_LA_6	LA	6	988	28468	518128	36.5	1257	92554	89562	SRR14305591	Nil
NSW155_Culture_LA_7	LA	7	0	29442	532512	36.4	1287	160	158	SRR14305590	Nil
NSW155_Culture_RVOP_3	RVOP	3	29858	33	1022790	36.3	2418	229850	214386	SRR14305589	Nil
NSW155_Culture_RVOP_4	RVOP	4	29840	57	1034600	36.3	2440	41324	38748	SRR14305588	Nil
NSW155_Culture_RVOP_5	RVOP	5	26846	3035	1045188	36.3	2455	12420	11902	SRR14305587	Nil
NSW155_Culture_RVOP_6	RVOP	6	9326	20546	819166	36.3	1930	3367	3286	SRR14305586	Nil
NSW155_Culture_RVOP_7	RVOP	7	11354	18502	1002712	36.3	2369	7319	7270	SRR14305584	Nil
NSW26_Culture_AR_3	Artic_v3	3	29823	13	1526646	36	6277	1524118	1520176	SRR14305583	Nil
NSW26_Culture_AR_4	Artic_v3	4	29827	59	1586160	36.1	6912	1555483	1551254	SRR14305582	Nil
NSW26_Culture_AR_5	Artic_v3	5	29827	35	1776118	36.1	7889	1579096	1574869	SRR14305581	Nil
NSW26_Culture_AR_6	Artic_v3	6	29445	428	1244312	36	5582	800593	798371	SRR14305580	Nil
NSW26_Culture_AR_7	Artic_v3	7	22405	7180	1006558	35.9	4597	151449	150949	SRR14305579	Nil
NSW26_Culture_LA_3	LA	3	29819	47	855352	36.5	2068	854326	848145	SRR14305578	Nil
NSW26_Culture_LA_4	LA	4	26211	3609	301172	36.4	733	298929	297744	SRR14305577	Nil
NSW26_Culture_LA_5	LA	5	26366	3464	507548	36.3	1218	505027	500929	SRR14305576	Nil
NSW26_Culture_LA_6	LA	6	22301	7520	806758	36.4	1927	764394	763558	SRR14305575	Nil
NSW26_Culture_LA_7	LA	7	17981	11884	891492	36.5	2117	607409	606490	SRR14305573	Nil
NSW26_Culture_RVOP_3	RVOP	3	29895	7	1985106	36.3	4746	1764970	1661485	SRR14305572	Nil
NSW26_Culture_RVOP_4	RVOP	4	29881	22	885362	36.2	2112	348719	326132	SRR14305571	Nil
NSW26_Culture_RVOP_5	RVOP	5	29832	57	641756	36.3	1526	40204	37914	SRR14305570	Nil
NSW26_Culture_RVOP_6	RVOP	6	842	28907	528334	36.4	1244	1619	1514	SRR14305569	Nil
NSW26_Culture_RVOP_7	RVOP	7	30	29850	1260356	36.2	2965	457	430	SRR14305568	Nil
NSW48_Culture_AR_3	Artic_v3	3	29378	483	995260	36.1	4234	989539	988438	SRR14305566	Nil
NSW48_Culture_AR_4	Artic_v3	4	29562	289	1187944	36.1	5223	1186473	1183127	SRR14305565	Nil
NSW48_Culture_AR_5	Artic_v3	5	29404	416	1103812	36.1	4912	1100653	1097267	SRR14305564	Nil
NSW48_Culture_AR_6	Artic_v3	6	28248	1574	1171650	36.1	5078	1158893	1156074	SRR14305562	Nil
NSW48_Culture_AR_7	Artic_v3	7	27777	2042	1003098	36.1	4364	925026	922826	SRR14305561	Nil
NSW48_Culture_LA_3	LA	3	29850	6	401366	36.5	982	401013	392848	SRR14305558	Nil
NSW48_Culture_LA_4	LA	4	29816	4	698828	36.4	1706	697798	689890	SRR14305557	Nil
NSW48_Culture_LA_5	LA	5	9355	20043	400864	36.4	971	340748	340096	SRR14305556	Nil
NSW48_Culture_LA_6	LA	6	2546	23120	663570	36.5	1588	182147	181999	SRR14305555	Nil
NSW48_Culture_LA_7	LA	7	0	27852	454180	36.4	1109	200	196	SRR14305554	Nil
NSW48_Culture_RVOP_3	RVOP	3	29874	26	3117258	36.3	7362	881097	820783	SRR14305553	Nil
NSW48_Culture_RVOP_4	RVOP	4	29880	17	1264698	36.2	2978	180075	167861	SRR14305551	Nil
NSW48_Culture_RVOP_5	RVOP	5	22845	7052	1874546	36.2	4393	5939	5575	SRR14305550	Nil
NSW48_Culture_RVOP_6	RVOP	6	16986	12895	1012074	36.3	2377	6457	6234	SRR14305549	Nil
NSW48_Culture_RVOP_7	RVOP	7	10986	18878	1106272	36.4	2598	4051	4016	SRR14305548	Nil
NSW05_Culture_AR_3	Artic_v3	3	29563	300	1202086	36.1	5420	1202166	1197383	SRR14305547	Nil
NSW05_Culture_AR_4	Artic_v3	4	29572	290	1498328	36.1	6690	1497400	1493160	SRR14305546	Nil
NSW05_Culture_AR_5	Artic_v3	5	29116	744	1366346	36.1	6089	1363989	1360786	SRR14305545	Nil
NSW05_Culture_AR_6	Artic_v3	6	29165	664	1701276	36.2	7435	1688110	1684456	SRR14305544	Nil
NSW05_Culture_AR_7	Artic_v3	7	27796	2066	1217844	36.1	5473	1142877	1140779	SRR14305543	Nil
NSW05_Culture_LA_3	LA	3	28002	1824	468100	36.4	1148	469038	451821	SRR14305539	Nil
NSW05_Culture_LA_4	LA	4	29818	11	889688	36.4	2175	882086	875884	SRR14305538	Nil
NSW05_Culture_LA_5	LA	5	22190	7373	367892	36.4	897	355091	351607	SRR14305537	Nil
NSW05_Culture_LA_6	LA	6	11849	16511	606844	36.5	1471	511249	510582	SRR14305536	Nil
NSW05_Culture_LA_7	LA	7	2557	26747	698530	36.5	1688	317427	316808	SRR14305535	Nil
NSW05_Culture_RVOP_3	RVOP	3	29862	41	2137334	36.3	5080	1012352	944935	SRR14305534	Nil
NSW05_Culture_RVOP_4	RVOP	4	29874	29	1825002	36.3	4311	197871	184575	SRR14305533	Nil
NSW05_Culture_RVOP_5	RVOP	5	29836	61	1482500	36.2	3489	39238	37050	SRR14305532	Nil
NSW05_Culture_RVOP_6	RVOP	6	25172	4710	1593874	36.2	3737	12850	12372	SRR14305531	Nil
NSW05_Culture_RVOP_7	RVOP	7	10380	19485	1714658	36.3	4027	4184	4151	SRR14305645	Nil
NSW13_Culture_AR_3	Artic_v3	3	29855	11	1332724	36.1	5983	1332501	1327037	SRR14305644	Nil
NSW13_Culture_AR_4	Artic_v3	4	29591	275	1342902	36.2	5884	1342276	1338720	SRR14305643	Nil
NSW13_Culture_AR_5	Artic_v3	5	29437	419	1299702	36.2	5806	1297579	1293109	SRR14305642	Nil
NSW13_Culture_AR_6	Artic_v3	6	29104	722	1191040	36.1	5323	1174492	1171358	SRR14305641	Nil
NSW13_Culture_AR_7	Artic_v3	7	28031	1832	1264860	36.1	5665	1137379	1133907	SRR14305640	Nil
NSW13_Culture_LA_3	LA	3	29849	6	744310	36.5	1822	744641	732794	SRR14305637	Nil
NSW13_Culture_LA_4	LA	4	29805	51	118528	36.3	291	117302	115270	SRR14305636	Nil
NSW13_Culture_LA_5	LA	5	29804	61	272666	36.3	669	266061	265775	SRR14305634	Nil
NSW13_Culture_LA_6	LA	6	2406	27023	484250	36.4	1164	204470	204074	SRR14305633	Nil
NSW13_Culture_LA_7	LA	7	2324	26727	364270	36.4	884	232809	231129	SRR14305632	Nil
NSW13_Culture_RVOP_3	RVOP	3	29858	38	906492	36.3	2143	266472	248711	SRR14305631	Nil
NSW13_Culture_RVOP_4	RVOP	4	29873	27	1885452	36.3	4451	303509	282698	SRR14305630	Nil
NSW13_Culture_RVOP_5	RVOP	5	17084	12805	1309568	36.3	3084	4600	4284	SRR14305629	Nil
NSW13_Culture_RVOP_6	RVOP	6	17907	11946	1875678	36.3	4395	5001	4612	SRR14305628	Nil
NSW13_Culture_RVOP_7	RVOP	7	2777	27111	6972838	36.3	16418	1185	1006	SRR14305627	Nil
NSW08_Culture_ARB_3	Artic_v3	3	18660	11198	586574	38.2	2481	586495	584049	SRR14305585	rebalanced primers
NSW08_Culture_ARB_5	Artic_v3	5	29781	47	828462	39.2	3813	800266	795527	SRR14305574	rebalanced primers
NSW14_Culture_ARB_3	Artic_v3	3	29802	50	790214	38.1	3605	790076	786928	SRR14305615	rebalanced primers
NSW14_Culture_ARB_5	Artic_v3	5	29786	69	781344	39.1	3557	758948	755617	SRR14305614	rebalanced primers
NSW155_Culture_ARB_3	Artic_v3	3	18322	11528	554384	38.2	2524	553940	552620	SRR14305597	rebalanced primers
NSW155_Culture_ARB_5	Artic_v3	5	29510	363	724962	39.8	3292	683039	680388	SRR14305595	rebalanced primers
NSW26_Culture_ARB_3	Artic_v3	3	29263	555	620162	38.7	2797	619496	616825	SRR14305567	rebalanced primers
NSW48_Culture_ARB_3	Artic_v3	3	18361	11497	566858	38.1	2598	566634	565052	SRR14305560	rebalanced primers
NSW48_Culture_ARB_5	Artic_v3	5	29770	116	763924	39.1	3520	737854	734640	SRR14305559	rebalanced primers
NSW05_Culture_ARB_3	Artic_v3	3	29812	38	774588	38.1	3541	774290	771121	SRR14305542	rebalanced primers
NSW05_Culture_ARB_5	Artic_v3	5	29759	133	723764	39.4	3332	690708	687988	SRR14305540	rebalanced primers
NSW13_Culture_ARB_3	Artic_v3	3	29814	45	757962	38.2	3477	758059	755393	SRR14305639	rebalanced primers
NSW13_Culture_ARB_5	Artic_v3	5	29758	126	757064	39.4	3462	723461	720676	SRR14305638	rebalanced primers
